# Supplementary material for: Structural basis for SARS-CoV-2 neutralizing antibodies with novel binding epitopes
Source: PLoS Biol. 2021 May 7;19(5):e3001209. doi: 10.1371/journal.pbio.3001209 (PMC8133496; doi:10.1371/journal.pbio.3001209)
Supplement: S1 Table — The binding kinetics of these mAbs were further assessed by BLI assays, and equilibrium constant (KD) values were calculated. BLI, bio-layer interferometry; mAb, monoclonal antibody; NAb, neutralizing antibody. (XLSX) [file pbio.3001209.s010.xlsx]

## Sheet: Sheet1
Antibody Source	Antibody Name	SARS-CoV-2 S1 binding	SARS-CoV-2 S1 RBD-ACE2 blocking	SARS-CoV-2 S1 binding	SARS-CoV-2 RBD binding	SARS S1 binding	MERS S1 binding	SARS-CoV-2 Neutralization
		ELISA EC50 (ng/ml)	ELISA IC50 (ng/ml)	Octet KD (M)	Octet KD (M)	ELISA EC50 (ng/ml)	ELISA EC50 (ng/ml)	IC50 (ng/ml)
BALB/c	PR928	2.64	7.56	1.316e-09	<1.0E-12	-	-	48
	PR929	1.85	5.51	1.062e-09	<1.0E-12	-	-	30
	PR950	2.82	25.11	1.503e-09	<1.0E-12	-	-	68
	PR953	2.58	8.64	2.085e-09	<1.0E-12	-	-	14.4
	PR985	2.34	13.18	5.85e-09	2.333e-10	-	-	159.8
	PR872	5.34	28.41	3.93e-08	2.9e-10	-	-	641.7
	PR886	1.53	33.99	5.39e-09	1.121e-10	-	-	148.8
	PR902	5.7	25.89	8.122e-10	<1.0E-12	21.22	-	1093
	PR914	3.64	42.57	1.163e-08	9.58e-11	-	-	104.8
	PR965	10.38	139.8	4.308e-09	<1.0E-12	-	-	1489
	PR992	2.81	28.44	2.046e-09	8.396e-10	-	-	179.8
	PR874	4.88	N/A	6.318e-09	5.297e-10	-	-	115.5
	PR911	110.13	N/A	<1.0E-12	3.441e-09	-	-	819.3
	PR961	3.21	N/A	5.219e-09	5.067e-11	-	-	570.1
								0
H2L2	PR1042	3.73	top at 40% inhibition	1.54e-09	6.61e-09	-	-	1753
	PR1052	2.01	N/A	3e-08	8.91e-11	-	-	648.2
	PR1056	20.42	77.39	3.14e-08	<1.0E-12	-	-	405.9
	PR1086	12.41	338.4	7.5e-09	<1.0E-12	-	-	435.3
	PR1077	2.58	74.03	5.43e-10	2.33e-09	-	-	27.9
	PR1078	1.73	top at 50% inhibition	1.11e-07	<1.0E-12	-	-	541.8
	PR1099	12.98	top at 70% inhibition	7.35e-09	2.66e-09	-	-	50
	PR1100	2.42	top at 50% inhibition	5.55e-10	7.22e-09	-	-	607.7
	PR1103	1.37	177.9	4.2e-08	<1.0E-12	-	-	47
	PR1105	61.07	top at 70% inhibition	6.05e-09	2.08e-09	-	-	404.4
	PR1261	1.9	130.59	4.88e-08	<1.0E-12	-	-	1302
S1 Table. Summary of NAbs binding, blocking and neutralization assays. The binding kinetics of these mAbs were further assessed by bio-layer interferometry (BLI) assays, and equilibrium constant (KD) values were calculated.
