# Supplementary material for: Structural basis for SARS-CoV-2 neutralizing antibodies with novel binding epitopes
Source: PLoS Biol. 2021 May 7;19(5):e3001209. doi: 10.1371/journal.pbio.3001209 (PMC8133496; doi:10.1371/journal.pbio.3001209)
Supplement: S2 Table — *Numbers in the brackets are for the highest resolution shell. Rmerge = ΣhΣl|Iih-<Ih>|/ΣhΣI <Ih>, where <Ih> is the mean of the observations Iih of reflection h. Rwork = Σ (||Fp (obs)|-|Fp (calc)||)/Σ|Fp (obs)|; Rfree is an R factor for a preselected subset (5%) of reflections that was not included in refinement. (XLSX) [file pbio.3001209.s011.xlsx]

## Sheet: Sheet1
Data collection	PR-953	PR-961	PR-1077
Wavelength (Å)	0.97915	0.97915	1
Resolution range (Å)	50.0 - 2.10 (2.16 - 2.10)	50.0 – 2.20 (2.24 – 2.20)	50.0 - 2.50 (2.60 - 2.50)
Space group	P 43 21 2	P 1 21 1	P 21 21 2
Unit cell (Å, °)	84.6, 84.6, 158.1	95.0, 42.3, 104.4	156.1, 160.6, 42.2
	90, 90, 90	90, 104.6, 90	90, 90, 90
Total reflections	816388 (72942)	415323 (8150)	166565 (16837)
Unique reflections	34362 (2765)	41108 (1853)	37528 (4161)
Multiplicity	23.8 (26.4)	10.1 (4.4)	4.4 (4.0)
Completeness (%)	100 (100)	99.1 (90.4)	99.4 (99.3)
Mean I/sigma(I)	23.8 (6.7)	18.6 (1.7)	7.2 (2.3)
Wilson B-factor	37.25	32.04	30.87
R-merge	0.090 (0.633)	0.112 (0.514)	0.128 (0.525)
R-meas	0.095 (0.657)	0.118 (0.579)	0.164 (0.684)
R-pim	0.027 (0.175)	0.036 (0.256)	0.101 (0.434)
CC1/2	0.999 (0.975)	0.994 (0.815)	0.979 (0.639)
Refinement	PR-953	PR-961	PR-1077
Resolution range (Å)	47.70 - 2.10 (2.18 - 2.1)	45.96 - 2.2 (2.279 - 2.2)	49.49 - 2.50 (2.59 - 2.50)
Reflections used in refinement	34131 (3370)	38999 (2427)	37455 (3647)
Reflections used for R-free	1990 (197)	1993 (124)	1998 (193)
R-work	0.2143 (0.2540)	0.2117 (0.2815)	0.1873 (0.3013)
R-free	0.2314 (0.2810)	0.2586 (0.3414)	0.2317 (0.3546)
Number of non-hydrogen atoms	3572	7002	7150
macromolecules	3319	6658	6775
ligands	14	28	30
solvent	239	316	345
Protein residues	425	849	871
RMS(bonds)	0.008	0.005	0.008
RMS(angles)	1	0.71	0.93
Ramachandran favored (%)	95.94	96.42	96.27
Ramachandran allowed (%)	4.06	3.58	3.73
Ramachandran outliers (%)	0	0	0
Rotamer outliers (%)	0	0	0
Clashscore	7.09	5.59	4.88
Average B-factor	44.63	34.97	31.85
macromolecules	44.48	34.93	31.74
ligands	83.94	58.19	55.52
solvent	44.32	33.84	31.89
S2 Table. Data collection and refinement statistics. *Numbers in the brackets are for the highest resolution shell. Rmerge = ΣhΣl | Iih-<Ih> |/ΣhΣI <Ih>, where <Ih> is the mean of the observations Iih of reflection h. Rwork = Σ (||Fp (obs)|-|Fp (calc) ||)/ Σ|Fp (obs)|; Rfree is an R factor for a pre-selected subset (5%) of reflections that was not included in refinement.
