# Supplementary material for: Structural basis for SARS-CoV-2 neutralizing antibodies with novel binding epitopes
Source: PLoS Biol. 2021 May 7;19(5):e3001209. doi: 10.1371/journal.pbio.3001209 (PMC8133496; doi:10.1371/journal.pbio.3001209)
Supplement: S3 Table — (a) The H and S in parentheses refer to hydrogen bonds and salt bridges, respectively. (b) Light chain residues are listed in italics in square bracelets. NAb, neutralizing antibody; RBD, receptor-binding domain; SARS-CoV-2, Severe Acute Respiratory Syndrome Coronavirus 2. (XLSX) [file pbio.3001209.s012.xlsx]

## Sheet: Sheet1
RBD	PR-953	PR-961	PR-1077	hACE2
T345		W104, [S95, N96, E97(H) a, D98, W100] b
R346		Y102(H), E103(H), W104, [S31, Y32(H), F36, S95(H), N96(H)]
F347		Y102, [Y32]
A348		[Y32]
N354		[Y32(H)]
R403			D54(S), S56
K417			Y53	D30(S), H34
N440		W33, H52, S54(H), D55(H), E57(H), G101, W104
L441		W33, E57, R59, G101, Y102(H), W104
D442		Y102
S443		G101
K444		D100, G101, E103(S), Y105, [R54]
V445		S31, Y32, D100
G446			F59, [T99(H)]	Q42(H)
G447			F59
N448		Y102
Y449			W52, F59, R104, F105, [L97, Q98, T99(H)]	D38(H), Q42(H)
N450		Y102, E103, [Y32, N34(H)]	R104, [H31]
Y451		Y102
Y453			W52, Y53(H)	H34
L455			Y53, P101	D30, K31, H34,
F456			Y31, P101	T27, D30, K31
Y473				T27
Q474	Y101, Y105
A475	T33, N52, Y101			S19, Q24, T27
G476	D99, Y101			Q24
S477	D99(H), G100, Y101, Y105, A106(H), [Y91, W96] b
T478	[Y91(H), N92, N93, Y94, W96]
P479	[N32, Y91, N92]
N481	[N92, N93]
V483			Y54
E484			P100, P101, L103, R106(S), [Y54, L55, S61]	K31(S)
G485	D57		Y32, [S61]
F486	T33, H35, A50, I51, N52, D57, N58, T59, [Y94]		V2, G26, F27, Y109	Q24, L79, M82, Y83
N487	T33(H), N52(H), D57(H), [Y94]		T28	Q24(H), Y83(H)
Y489	N52(H), N55(H), D57(H)		T28, Y31, Y32(H)	Q24, T27, F28, K31, Y83(H)
F490			P101, G102, L103, [Y35]
L492			P101, G102, L103
Q493			W52, Y54, P101, G102(H)	K31, H34, E35(H)
S494			W52
Y495			W52, N57(H)
G496			W52, N57(H), F59	D38, K353(H)
Q498			N57(H), R58, F59	D38, Y41, Q42, L45, K353
P499		S30
T500		S30		Y41(H), L45, N330, D355, R357
N501			S56, N57(H)	Y41(H), K353, G354, D355
G502				K353(H), G354, D355
Y505			S56	E37(H), K353, G354, R393(H)
S3 Table. Residues contributed to interaction between NAbs/SARS-CoV-2-RBD. a. The H and S in parentheses refer to hydrogen bonds and salt bridges, respectively. b. Light chain residues are listed in italics in square braclets.
