# Supplementary material for: Structural basis for SARS-CoV-2 neutralizing antibodies with novel binding epitopes
Source: PLoS Biol. 2021 May 7;19(5):e3001209. doi: 10.1371/journal.pbio.3001209 (PMC8133496; doi:10.1371/journal.pbio.3001209)
Supplement: S1 Data — (XLSX) [file pbio.3001209.s013.xlsx]

## Sheet: Sheet1
PR928	2.64	48
PR929	1.85		30
PR950	2.82			68
PR953	2.58				14.4
PR985	2.34					159.8
PR872	5.34						641.7
PR886	1.53							148.8
PR902	5.7								1093
PR914	3.64									104.8
PR965	10.38										1489
PR992	2.81											179.8
PR874	4.88												115.5
PR911	110.13													819.3
PR961	3.21														570.1
PR1042	3.73															1753
PR1052	2.01																648.2
PR1056	20.42																	405.9
PR1086	12.41																		435.3
PR1077	2.58																			27.9
PR1078	1.73																				541.8
PR1099	12.98																					50
PR1100	2.42																						607.7
PR1103	1.37																							47
PR1105	61.07																								404.4
PR1261	1.9																									1302
