# Supplementary material for: Structural basis for SARS-CoV-2 neutralizing antibodies with novel binding epitopes
Source: PLoS Biol. 2021 May 7;19(5):e3001209. doi: 10.1371/journal.pbio.3001209 (PMC8133496; doi:10.1371/journal.pbio.3001209)
Supplement: S2 Data — (XLSX) [file pbio.3001209.s014.xlsx]

## Sheet: Sheet1
Antibody Name	SARS-CoV-2 S1 binding	SARS-CoV-2 S1 RBD-ACE2 blocking	SARS-CoV-2 Neutralization
	ELISA EC50 (ng/ml)	ELISA IC50 (ng/ml)	IC50 (ng/ml)
PR928	2.64	7.56	48
PR929	1.85	5.51	30
PR950	2.82	25.11	68
PR953	2.58	8.64	14.4
PR985	2.34	13.18	159.8
PR872	5.34	28.41	641.7
PR886	1.53	33.99	148.8
PR902	5.7	25.89	1093
PR914	3.64	42.57	104.8
PR965	10.38	139.8	1489
PR992	2.81	28.44	179.8
PR874	4.88	N/A	115.5
PR911	110.13	N/A	819.3
PR961	3.21	N/A	570.1
			0
PR1042	3.73	top at 40% inhibition	1753
PR1052	2.01	N/A	648.2
PR1056	20.42	77.39	405.9
PR1086	12.41	338.4	435.3
PR1077	2.58	74.03	27.9
PR1078	1.73	top at 50% inhibition	541.8
PR1099	12.98	top at 70% inhibition	50
PR1100	2.42	top at 50% inhibition	607.7
PR1103	1.37	177.9	47
PR1105	61.07	top at 70% inhibition	404.4
PR1261	1.9	130.59	1302
