# Supplementary material for: Structural basis for SARS-CoV-2 neutralizing antibodies with novel binding epitopes
Source: PLoS Biol. 2021 May 7;19(5):e3001209. doi: 10.1371/journal.pbio.3001209 (PMC8133496; doi:10.1371/journal.pbio.3001209)
Supplement: S3 Data — (XLSX) [file pbio.3001209.s015.xlsx]

## Sheet: Sheet1
	PR1077		PR953		PR961		PC		IgG1
15000	2.5486	2.5998	2.3088	2.4225	2.2203	2.4549	1.4507	1.7114	0.2534	0.2919
1500	2.4746	2.4027	2.2677	2.649	2.4504	2.4794	1.9481	1.732	0.094	0.1037
150	2.4039	2.316	2.5244	2.2862	2.4388	2.4464	1.7195	1.497	0.0786	0.0858
15	2.1794	2.2253	2.2346	2.0584	2.1459	2.1237	1.1439	1.0593	0.0825	0.0923
1.5	1	0.888	0.9634	0.8721	0.7344	0.6912	0.3887	0.357	0.0818	0.0964
0.15	0.2253	0.2311	0.2328	0.2061	0.1339	0.1318	0.1219	0.1176	0.0902	0.1103
0.015	0.1164	0.1261	0.096	0.1219	0.0673	0.0668	0.0828	0.0842	0.0881	0.0948
0	0.0772	0.0776	0.0767	0.0717	0.059	0.0571	0.0748	0.0793	0.102	0.1088
