# Supplementary material for: Structural basis for SARS-CoV-2 neutralizing antibodies with novel binding epitopes
Source: PLoS Biol. 2021 May 7;19(5):e3001209. doi: 10.1371/journal.pbio.3001209 (PMC8133496; doi:10.1371/journal.pbio.3001209)
Supplement: S6 Data — (XLSX) [file pbio.3001209.s018.xlsx]

## Sheet: Sheet1
	PR1077			PR953			PR961			PC			IgG1
15000	0.1105	0.1052		0.0863	0.0932		0.7535	0.7814	0.7395	0.2874	0.3301		1.5261	1.4243
1500	0.2233	0.231		0.0992	0.099		0.9262	0.9515	0.9493	0.5144	0.3303		1.1853	1.4483
150	0.4286	0.4439		0.1928	0.1598		0.999	1.0601	1.0157	0.8049	0.7948		1.522	1.1631
15	0.6807	0.7746		0.5871	0.4752		1.1039	1.1639	1.1398	1.2922	1.2951		1.0945	1.4124
1.5	0.9362	0.9123		0.853	0.6885		1.1164	1.2248	1.1878	1.6069	1.6514		1.2737	1.3666
0.15	0.8734	0.9852		0.9062	0.7365		1.1443	1.1255	1.185	1.7493	1.5719		1.4583	1.4974
0.015	1.0182	1.0356		1.1055	1.0458		1.1144	1.126	1.143	1.6138	1.5285		1.6794	1.421
0	1.0476	1.0458		0.9967	0.818		1.1315	1.1058	1.1675	1.7423	1.6647		1.337	1.3776
