# Supplementary material for: Structural basis for SARS-CoV-2 neutralizing antibodies with novel binding epitopes
Source: PLoS Biol. 2021 May 7;19(5):e3001209. doi: 10.1371/journal.pbio.3001209 (PMC8133496; doi:10.1371/journal.pbio.3001209)
Supplement: S7 Data — (XLSX) [file pbio.3001209.s019.xlsx]

## Sheet: Sheet1
X	PR1077			PR953			PR961
50000	99.1338	99.131					91.5745	96.3293
5000	99.9769	99.577					83.7874	83.1641
500	98.8207	99.7165					64.8731	74.5376
50	93.2123	94.5927					34.7466	31.53
5	46.2935	47.6174					0.167563	-4.15591
0.5	5.74969	24.8095					5.07663	-5.07418
0.05	9.8902	0.0166932					-21.5887	-3.45277
0.005	18.6085	20.6288					-19.9691	-8.321
15000				100.033	100.079	100.042
3000				99.8496	99.9493	99.9082
600				98.4319	98.553	97.573
120				92.6081	90.2412	85.7901
24				56.661	63.8534	57.9426
4.8				27.786	21.5221	18.864
0.96				4.3881	15.787	-1.7816
0.192				4.5266	9.1392	-22.1541
