# Supplementary material for: Structural basis for SARS-CoV-2 neutralizing antibodies with novel binding epitopes
Source: PLoS Biol. 2021 May 7;19(5):e3001209. doi: 10.1371/journal.pbio.3001209 (PMC8133496; doi:10.1371/journal.pbio.3001209)
Supplement: S8 Data — (XLSX) [file pbio.3001209.s020.xlsx]

## Sheet: Sheet1
	PR1077			PR953			PR961
320	99.9689	99.9448	99.9055
160	99.9287	99.9156	99.9061
80	99.8411	88.9488	99.943
40	50.5061	99.9423	86.3202
20	34.9346	22.9823	48.7975
10	28.0481	11.8054	21.9232
5	22.7831	22.3545	44.0158
2.5	13.0114	5.85824	11.7206
1.25	2.24541	8.75533	30.3024
0.625	1.64543	1.5498	1.04356
810				93.3893	90.977	99.3953
405				99.0667	97.9511	98.9398
203				87.3013	91.9461	97.7651
101				81.9164	91.426	99.8409
51				94.4266	98.183	99.8478
25				29.1815	93.1372	89.2738
13				45.21	33.6701	45.466
6				35.8352	35.8678	38.0384
3				26.8643	9.51962	34.1198
2				8.74062	5.73063	0.448495
22500							99.9906	100	99.9959
11250							100	99.9793	99.9798
5630							100	100	99.9959
2810							99.9958	100	100
1410							100	100	100
700							1.31734	98.9694	93.9205
350							13.6721	9.08594	34.8601
180							0.587842	1.17299	2.32269
90							0.126135	0.242792	0.381599
40							0.459708	0.185087	0.541465
