# Supplementary material for: Structural basis for SARS-CoV-2 neutralizing antibodies with novel binding epitopes
Source: PLoS Biol. 2021 May 7;19(5):e3001209. doi: 10.1371/journal.pbio.3001209 (PMC8133496; doi:10.1371/journal.pbio.3001209)
Supplement: S9 Data — (XLSX) [file pbio.3001209.s021.xlsx]

## Sheet: 5B_left_panel_DATA
	Prophylactic							PBS
0	100	100	100	100	100	100		100	100	100	100	100	100
1	91.8042	94.4477	95.7268	90.875	93.1738	88.5024		93.0242	90.9057	90.4506	95.7319	99.2092	90.812
2	88.5028	90.6675	93.7416	90	87.1158	85.4068		88.0051	84.9295	82.5134	88.3127	100.989	85.3419
3	90.7906	93.4141	96.1642	93.6562	90.4551	89.3278		88.0902	89.124	82.4308	88.6717	99.051	85.5128
4	92.6441	96.5151	97.039	96.2188	90.1891	91.5094		91.8758	94.5063	81.6453	89.3498	101.344	89.6154
5	96.1483	98.4347	98.856	97.0938	93.7352	97.0519		95.1085	95.8055	86.11	89.0307	101.344	90.6838
6	96.6985	99.3798	96.3997	99.75	90.6619	99.204		96.1293	98.144	84.1257	85.9593	100.83	92.3077

## Sheet: 5B_right_panel_DATA
PBS	Prophylactic
576074	23908.1
115166	58830.5
1963089	17950.3
5981512	46074.2
378636	26966.7
2090456	78399.2
