# Supplementary material for: Structural basis for SARS-CoV-2 neutralizing antibodies with novel binding epitopes
Source: PLoS Biol. 2021 May 7;19(5):e3001209. doi: 10.1371/journal.pbio.3001209 (PMC8133496; doi:10.1371/journal.pbio.3001209)
Supplement: S10 Data — (XLSX) [file pbio.3001209.s022.xlsx]

## Sheet: 5C_left_panel_DATA
	PBS							LOW							HIGH
0	100	100	100		100	100	100	100	100	100	100	100		100	100	100	100	100	100	100
1	96.4516	92.4173	91.3108		96.4269	88.9484	88.4346	90.8819	95.4894	95.8078	94.6973	92.8347		95.3889	89.7978	85.158	87.845	89.2761	93.0125	88.7582
2	98.8479	92.0102	88.7785		94.4316	90.1655	91.178	94.5192	98.3685	95.8549	95.4951	96.6861		96.2739	84.2831	89.9548	91.879	93.4584	94.6321	90.5456
3	98.8479	93.3842	89.573		91.6473	91.6748	92.5229	95.4659	98.2246	95.7136	94.8381	99.4178		97.3451	89.8897	94.0745	95.8068	94.1019	95.0486	91.9567
4	97.9263	94.2494	84.7567		86.4037	94.5959	92.1463	97.0105	101.296	98.3514	92.9141	98.8357		98.5096	93.1066	96.8397	98.1953	96.5148	96.6682	96.3311
5	91.1521	93.4351	85.4518		81.5313	97.0302	85.9602	96.4624	100.336	95.2897	87.8461	99.2387		96.9725	95.6342	98.8713	99.8408	97.6407	97.1772	94.7789
6	88.1106	94.9109	82.1748		79.3039	100.292	85.5837	98.7544	94.7217	95.6194	82.9188	101.344		98.463	95.9099	99.3792	97.6645	98.8204	98.0565	93.4619

## Sheet: 5C_right_panel_DATA
PBS	Low	High
2950000	35100	72600
51100	1090000	28400
558000	86900	249
	850000	19500
1170000	334	34700
136000		149000
407000	15600
