# Supplementary material for: Structural basis for SARS-CoV-2 neutralizing antibodies with novel binding epitopes
Source: PLoS Biol. 2021 May 7;19(5):e3001209. doi: 10.1371/journal.pbio.3001209 (PMC8133496; doi:10.1371/journal.pbio.3001209)
Supplement: S11 Data — (XLSX) [file pbio.3001209.s023.xlsx]

## Sheet: PR1052_Data
9000		99.9876	99.388
4500		99.307	98.4535
2250		99.9103	99.9038
1120		99.523	96.1127
560		27.4601	54.3601
280		17.6853	19.7648
140		26.7114	24.5671
70		19.3663	25.3948
35		20.5262	20.9055
18		19.4348	19.3901

## Sheet: PR1056_Data
21750	99.9528	99.9531	99.9862
10880	99.9532	100	99.6559
5440	99.9963	99.9967	100
2720	99.9963	99.1922	99.9966
1360	100	99.9927	100
680	35.7146	99.993	99.9151
340	28.624	79.9677	68.4238
170	28.9556	46.2783	49.7063
85	30.377	29.6804	32.9125
42	37.5164	26.2167	24.4904

## Sheet: PR1077_Data
2.50515	99.9689	99.9448	99.9055
2.20412	99.9287	99.9156	99.9061
1.90309	99.8411	88.9488	99.943
1.60206	50.5061	99.9423	86.3202
1.30103	34.9346	22.9823	48.7975
1	28.0481	11.8054	21.9232
0.69897	22.7831	22.3545	44.0158
0.39794	13.0114	5.85824	11.7206
0.09691	2.24541	8.75533	30.3024
-0.20412	1.64543	1.5498	1.04356

## Sheet: PR1086_Data
4.25527	100	100	99.9934
3.95424	100	100	99.9704
3.65321	99.9932	100	100
3.35218		100	99.9933
3.05115	100	99.9755	100
2.74974	38.8011	99.075	99.9865
2.44871	55.2067	33.3322	43.5042
2.14922
1.8451	32.6703	30.8528	34.7599
1.54407	23.0159	32.786	30.7068

## Sheet: PR1099_Data
2.58546	89.1131	92.4309	92.1674
2.28443	87.7988	92.1604	90.782
1.9834	96.0066	89.5071	95.2914
1.68242	77.0372	12.0215	11.0559
1.3813	10.2186	13.2214
1.08027	9.96433	8.75273	10.5476
0.779596	10.5018	9.31752	10.7816
0.478566	11.924	8.74922	11.3587
0.176091	7.36601	11.8107	13.8109
-0.124939	9.10326	10.2364	12.1528

## Sheet: PR1105_Data
4.21748	99.957	99.9449	99.8487
3.91645	99.8623	99.9644	99.9144
3.61542	99.9853	99.9559	99.9237
3.31439	97.1334	90.1113	91.2426
3.01336	98.8794		97.1403
2.71233	99.9355	90.3517	45.6804
2.4113	24.6121	7.36261	4.19074
2.11027	9.25441	8.28891	4.18991
1.80924	6.52478	4.20757	3.21865
1.50821	4.19382	2.66129	1.7229

## Sheet: PR1042_Data
4.55328	97.1618	98.7859	98.7039
4.25237	97.4036	99.5152	98.5678
3.95134	97.5512	98.2939	97.2464
3.65031	95.5352	97.4737	97.5834
3.3483	94.9246	78.0103	98.3004
3.04922	9.8762	22.4848	20.4474
2.74819	7.80394	22.2135	23.9294
2.44716	4.57632	21.4105	17.8176
2.14613	10.62	20.9385	23.2145
1.8451	1.48788	21.3042	22.5784

## Sheet: PR1078_Data
4.35218	96.2328	97.4795	95.827
4.05115	94.542	93.832	93.8217
3.75051	93.0283	93.5177	91.8299
3.44871	92.3585	93.1001	94.2031
3.14922	91.5035	93.1466	91.2876
2.8451	56.8014	72.7268	50.5795
2.54407	16.6967	30.6911	79.3185
2.25527	37.2798	14.1898	13.8964
1.95424	14.6941	12.8673	13.5715
1.60206	17.6746	17.7781	16.5891

## Sheet: PR1100_Data
	PR1100
4.62325	92.4684	94.1488	91.4643
4.32222	86.5068	94.5035	95.6088
4.02119	93.0198	97.6872	95.5046
3.72016	92.6818	96.0845	94.9057
3.41996	93.0275	96.8141	96.0049
3.11727	94.7424	86.5039	96.4618
2.81954	82.5983	83.1819	66.2088
2.51851	5.57097	8.32294	11.9271
2.20412	6.73554	9.49603	9.57939
1.90309	11.2397	8.62599	8.1473

## Sheet: PR1103_Data
4.40226	88.1942	88.9504	83.6692
4.1014	85.5061	88.2294	86.7729
3.80003	91.7479	90.9862	82.4825
3.49969	95.5251	91.8809	75.9682
3.19866	90.7654	86.8642	75.2687
2.89763	92.3655	88.7434	73.4414
2.59106	96.5211	92.6405	79.6876
2.30103	91.8691	91.5838	29.9421
2	79.9886	9.1861	68.0479
1.69897	4.66022	4.86523	7.16273

[truncated: 1 more sheets: PR1261_Data]
