# Supplementary material for: Structural basis for SARS-CoV-2 neutralizing antibodies with novel binding epitopes
Source: PLoS Biol. 2021 May 7;19(5):e3001209. doi: 10.1371/journal.pbio.3001209 (PMC8133496; doi:10.1371/journal.pbio.3001209)
Supplement: S12 Data — (XLSX) [file pbio.3001209.s024.xlsx]

## Sheet: PR872_Data
	% Inhibition
14250	99.8472	99.9666	99.9304
7130	99.972	99.9209	99.9154
3560	95.2676	99.9727	99.934
1780	97.7513	87.4534	96.1567
890	66.3813	99.9604	87.6617
450	7.63507	8.24958	38.8019
220	10.641	10.2883	5.07012
110	7.36379	6.91975	6.17116
60	10.9959	8.10927	4.97883
30	2.33571	3.17049	1.13476

## Sheet: PR874_Data
17500	99.9707	99.9222	99.9863
8750	99.8837	99.9403	99.9097
4380	99.9528	99.9682	99.9545
2190	99.977	99.9678	99.9555
1090	98.8413	99.9371	99.9587
550	66.6998	73.8408	94.6163
270	99.9905	88.0784	84.8329
140	73.2187	56.6526	60.5979
70	41.1151	6.91701	16.9609
30	11.4886	7.46816	4.4939

## Sheet: PR886_Data
10500	99.9577	99.9509	99.7344
5250	99.9342	99.9296	99.8832
2630	99.9601	99.8744	99.9365
1310	99.9513	99.9686	99.9557
660	99.9738	99.948	99.361
330	98.3523	99.9507	36.0287
160	76.172	71.9834	48.6738
80	20.6703	8.91628	7.40463
40	11.0568	9.26231	12.9475
20	10.3308	9.78705	9.07427

## Sheet: PR902_Data
21000	99.9775	92.8565	99.9956
10500	99.9687	99.9548	99.9823
5250	96.0546	99.9781	99.9693
2630	99.9539	99.9792	99.9747
1310	74.185	99.8745	39.994
660	19.1083	23.5936
330	8.09872	11.4314	13.9963
160	14.1209	13.3281	12.5591
80	11.2686	11.0693	12.2786
40	8.42881	10.0423	10.9943

## Sheet: PR911_Data
15500	99.9494	99.9645	99.6307
7750	99.9724	99.9848	99.8021
3880	99.9847	99.9876	99.9904
1940	76.8102	92.5713	99.9967
970	33.9161	89.2222	94.2208
480	0.242832	5.89179	2.08717
240	0.118839	0.483108	0.85938
120	0.223841	0.48971	0.692634
60	0.481608	0.782263	0.536203
30	0.463667	0.196798	0.442564

## Sheet: PR914_Data
21000	99.7214	99.9125	99.9424
11500	99.9063	99.8752	99.9471
5250	99.9513	99.9247	99.9607
2630	92.8157	99.9558	99.8957
1310	99.9563	99.9561	99.9236
660	99.9138	99.9344	99.9424
330		99.6918	79.0169
160	99.7888	99.9326	99.929
80	0.0124782	0.00723406	0.0514444
40		0.023999

## Sheet: PR928_Data
2.69461	97.3598	97.6063	88.7922
2.39358	93.0434	93.6378	97.8177
2.09255	95.658	86.5712	98.6552
1.79155	85.0215	39.2477	94.5358
1.49052	1.50162	25.5237	7.00994
1.18949	0.739806	0.486407	0.984939
0.888179	1.63583	0.462351	2.24796
0.587711	2.21218	0.47874	1.5273
0.285557	2.99038	1.85071	2.708
-0.0132283	3.72281	4.36221	5.69034

## Sheet: PR929_Data
2.44716	96.0679	89.8185	86.6318
2.14613	92.7191	85.3674	81.1419
1.8451	98.2973		76.5364
1.54407	0.552514	88.6283	89.0627
1.24304	0.55674	11.2387	18.4987
0.942008	0.648367	1.14159	1.37891
0.641474	2.20531	1.88375	2.09142
0.340444	1.85421	1.55215	2.11408
0.0374265	3.125	4.82795	2.85067
-0.259637	2.77233	1.75439	4.28215

## Sheet: PR950_Data
12500	86.0139	91.7752	99.9661
6250	96.4904	99.96	99.9934
3130	99.9794	99.9752	99.9869
1560	99.983	99.9703	99.9865
780	99.9727	99.9869	99.9665
390	99.993	99.9835	99.9078
200	99.9721	99.9967	75.3847
100	99.9679	87.196	98.2827
50	0.78008	16.6252	7.07553
20	1.08476	4.20103	3.47475

## Sheet: PR953_Data
2.90849	93.3893	90.977	99.3953
2.60746	99.0667	97.9511	98.9398
2.3075	87.3013	91.9461	97.7651
2.00432	81.9164	91.426	99.8409
1.70757	94.4266	98.183	99.8478
1.39794	29.1815	93.1372	89.2738
1.11394	45.21	33.6701	45.466
0.778151	35.8352	35.8678	38.0384
0.477121	26.8643	9.51962	34.1198
0.30103	8.74062	5.73063	0.448495

[truncated: 4 more sheets: PR965_Data, PR985_Data, PR992_Data, PR961_Data]
