# Supplementary material for: Structural basis for SARS-CoV-2 neutralizing antibodies with novel binding epitopes
Source: PLoS Biol. 2021 May 7;19(5):e3001209. doi: 10.1371/journal.pbio.3001209 (PMC8133496; doi:10.1371/journal.pbio.3001209)
Supplement: S13 Data — (XLSX) [file pbio.3001209.s025.xlsx]

## Sheet: S4_Data
Inhibition%		Coated Antibodies
		PR928	PR929	PR950	PR953	PR985	PR872	PR886	PR1056	PR965	PR902	PR914	PR1086	PR992	PR911	PR874	PR961	PR1052	PR1077	PR1099	PR1105
Competitor Antibodies	PR928	0.2934	1.40805	0.7844	1.05645	0.12305	0.0816	0.4471	0.24135	1.97995	2.9187	2.91805	2.65725	3.0463	1.2482	2.97175	0.388	3.21805	0.8555	0.65655	0.66385
	PR929	0.21415	0.78185	0.40215	0.42505	0.12275	0.1126	0.41885	0.1944	2.17525	2.84835	2.80475	2.47095	2.9929	1.0824	2.4081	0.3676	3.09005	0.81465	0.8823	0.6709
	PR950	0.3361	1.5619	0.87535	1.32495	0.25455	0.1357	0.516	0.3503	1.5968	1.77295	2.231	1.83895	2.36515	0.8783	1.9725	0.4618	2.4909	1.0378	1.0409	1.1683
	PR953	0.3874	1.54595	1.0806	1.2487	0.2639	0.11205	0.4737	0.36125	2.1424	2.78975	2.8722	2.25045	2.8939	1.23065	2.29975	0.55455	2.9683	0.85405	0.99675	1.0012
	PR985	2.0761	3.27725	3.06005	3.05125	0.57255	0.17665	1.02835	0.6688	2.91865	3.11065	3.0388	2.5134	3.17835	1.60825	2.79065	0.916	3.3705	1.2167	1.1582	1.18635
	PR872	1.41355	2.8277	2.61095	2.67575	0.72385	0.20785	0.7494	0.3871	1.37815	1.4135	1.83665	1.77395	2.5496	0.6301	1.6904	0.27385	1.50415	1.069	0.7927	0.8054
	PR886	1.41685	2.72585	2.4438	2.73875	0.6434	0.21905	0.5144	0.3185	1.03295	2.13995	0.6073	1.68915	2.5014	1.1319	2.7521	0.41555	1.31325	1.1823	0.7735	0.7169
	PR1056	2.53805	3.22525	3.0893	3.08685	1.4317	0.7352	1.20285	0.84035	1.468	2.4295	1.51955	1.8723	2.76385	1.0875	2.27545	0.44335	2.3766	1.521	1.6766	1.5179
	PR965	3.13825	3.2988	3.30715	3.2575	3.2591	2.5197	1.1679	0.54945	1.1148	2.7953	1.7724	2.03605	3.2058	0.4842	2.01875	0.38355	3.21475	1.2245	1.06025	1.0431
	PR902	2.90155	3.1588	3.1595	3.20555	2.92685	2.00345	0.4632	0.23135	0.6294	1.5356	0.84525	2.27785	3.0648	2.4769	3.0481	0.5677	2.9147	0.88735	0.7202	0.6528
	PR914	2.84965	3.2558	3.29055	3.3302	3.2655	2.74755	0.9784	0.55835	1.2563	2.957	1.07175	1.9744	2.5634	1.8957	3.2725	1.04995	1.2195	1.3217	0.8792	0.7943
	PR1086	2.7017	3.25265	3.2262	3.15715	2.82285	1.82035	1.45105	0.57635	1.5782	2.60405	1.3328	1.21185	1.72255	0.71645	1.09535	0.133	0.69465	1.0715	0.9764	0.83655
	PR992	3.04875	3.30305	3.323	3.2859	2.6918	1.50575	0.75755	2.8974	2.91355	3.1427	0.5983	1.23265	0.5358	0.2482	0.3973	0.08205	0.4445	0.9083	1.157	1.34215
	PR911	2.39375	3.0766	3.18725	3.1346	1.70805	0.715	1.88725	2.25975	1.3509	3	2.40565	2.43685	3.02595	0.54285	2.2919	0.21165	2.2381	1.71055	1.217	1.1448
	PR874	2.4131	3.02095	2.98025	3.04895	2.4434	1.0292	1.58575	2.24695	1.1014	2.1539	2.0848	1.54025	2.1704	0.3111	0.67255	0.1143	0.90785	1.46345	1.1466	0.8245
	PR961	3.06465	3.2545	3.24605	3.27525	2.5757	1.4577	1.986	3.02525	1.7589	3.02475	3.1011	1.7376	2.64105	0.2954	0.7559	0.10685	1.25215	1.7858	1.52385	1.4429
	PR1052	3.3299	3.3622	3.29395	3.3119	3.08875	2.2622	1.44615	2.66255	2.55205	2.9339	1.0556	1.4658	2.0463	0.27415	0.50035	0.08335	0.6048	1.13565	1.25225	1.2668
	PR1077	0.6813	2.3655	1.72425	1.91965	0.51845	0.4038	1.1756	0.3484	1.1885	1.66385	1.13395	1.1279	0.95975	1.1628	2.27345	0.3213	0.47455	0.93585	0.99865	1.00735
	PR1099	1.87425	3.16	2.9946	3.0593	1.0679	0.61165	1.44485	0.62625	1.68265	2.76205	1.7364	1.44905	2.00365	1.041	2.47145	0.33775	0.9834	1.1497	0.90995	0.74045
	PR1105	2.56515	3.2241	2.99585	3.20345	1.4399	0.81525	1.792	1.0354	2.1954	2.9685	2.09115	1.7738	2.63905	1.03205	2.1887	0.28305	1.8078	1.38825	0.96835	0.93005

## Sheet: raw data
##BLOCKS= 13
Note:
Basic Endpoint Protocol
Use this protocol for endpoint assays that have unknowns that will have concentrations interpolated from a standard curve. Modify the instrument setup for the wavelength(s) of interest for your assay. You may also modify the template to include additional standards, unknowns, and controls. To make modifications, click the plate section to make it active.
READER SUITABILITY:
SpectraMax M2, M2e, M3, M4, M5, and M5e.
SpectraMax Plus 384, 190, SpectraMax 190, 340PC 384 and VersaMax
Emax and Vmax
PROTOCOL REVISION HISTORY:
03/02/11 - Imported from 5.4 and edited. (ELM)
10/11/11 - Updated with the additional instruments supported in SMP 6.1
~End
Plate:	Plate1--1-1	1.3	PlateFormat	Endpoint	Absorbance	Reduced	FALSE	1						2	450 630	1	12	96	1	8
		1	2	3	4	5	6	7	8	9	10	11	12
		0.202	0.2137	1.7439	1.6369	0.7744	0.7244	1.312	1.515	0.679	0.5812	1.8508	1.8225
		0.9806	1.0778	0.7198	0.6253	1.7853	1.3862	2.0781	2.2297	0.2893	0.3329	2.4024	1.7672
		0.2322	0.2059	2.7978	2.7064	0.5336	0.4952	2.061	2.2189	1.1386	1.1252	0.679	0.5356
		1.9747	2.0322	3.1055	2.9907	0.5076	0.4188	2.0742	1.7512	2.5928	2.361	0.9662	0.7243
		0.6828	0.7472	2.3554	2.2284	2.0261	1.7484	3.0015	2.9985	0.5676	0.5181	2.8587	1.9526
		2.709	2.7861	3.2848	3.2602	1.0769	0.8799	2.9872	2.9268	2.0322	1.7592	1.2676	0.8759
		0.078	0.0852	2.9762	2.9673	0.4858	0.4084	2.9005	2.9369	1.4101	1.0863	3.1489	2.6872
		0.1202	0.105	2.3345	2.4817	0.4428	0.3949	2.772	2.9247	1.1859	0.9789	2.9683	2.6412
~End
Plate:	Plate2--1-2	1.3	PlateFormat	Endpoint	Absorbance	Reduced	FALSE	1						2	450 630	1	12	96	1	8
		1	2	3	4	5	6	7	8	9	10	11	12
		0.1421	0.1293	2.0242	1.9208	0.4843	0.5477	1.7789	1.767	0.9372	0.8194	2.201	2.261
		0.1164	0.1077	2.3694	2.2301	0.454	0.4934	2.7707	2.8088	1.2097	1.2516	2.9401	2.8043
		1.5231	1.3923	0.8498	0.662	1.7549	2.2171	3.0781	2.9714	0.2829	0.3079	3.1598	3.0424
		2.5696	2.4698	2.0182	2.0193	1.0611	1.2747	2.843	2.7476	0.449	0.5194	2.0964	1.4484
		0.1568	0.1965	2.7792	2.8021	1.0465	1.0102	3.1421	3.0792	1.5094	1.7071	2.9746	3.103
		1.5895	1.422	0.4133	0.3813	0.7655	0.7496	3.1326	3.1528	0.2587	0.2377	0.6833	0.5133
		2.2356	2.2888	0.4655	0.5352	1.5115	1.3808	2.9928	2.875	0.2763	0.272	1.192	0.9192
		0.7846	0.6858	2.2571	2.2938	1.1886	1.2171	2.325	2.534	1.2524	0.9226	1.5864	1.4527
~End
Plate:	Plate3--1-3	1.3	PlateFormat	Endpoint	Absorbance	Reduced	FALSE	1						2	450 630	1	12	96	1	8
		1	2	3	4	5	6	7	8	9	10	11	12
		0.3556	0.452	2.2127	2.3342	1.1821	1.1691	1.6244	1.7033	1.3036	1.022	1.093	1.1749
		1.7183	1.9224	1.1034	1.0873	1.516	1.3861	2.6141	2.594	0.6587	0.7742	1.4557	1.2099
		0.5689	0.6544	2.431	2.5119	1.5181	1.3716	2.7951	2.729	1.0722	1.0098	1.7444	1.7284
		0.8371	0.7934	2.0928	2.2846	2.1344	1.4496	2.9935	2.9435	1.0327	1.0314	2.3784	1.8039
		1.8019	1.9242	1.4322	1.5083	2.7562	2.8673	3.2042	3.1225	0.9988	1.0188	3.2594	2.947
		0.9918	1.1606	2.7577	2.7733	2.6122	2.5364	3.1707	3.1077	1.8613	1.6368	3.0451	2.4757
		0.1467	0.2311	0.0988	0.0811	0.3845	0.3628	2.0955	1.9902	0.1647	0.1105	0.2628	0.3496
		2.9104	3.0728	0.2258	0.1581	0.312	0.3625	0.4981	0.5495	0.5142	0.4274	0.1956	0.2964
~End
Plate:	Plate4--2-1	1.3	PlateFormat	Endpoint	Absorbance	Reduced	FALSE	1						2	450 630	1	12	96	1	8
		1	2	3	4	5	6	7	8	9	10	11	12
		1.4655	1.3616	2.8362	2.8192	2.6741	2.5478	2.6248	2.7267	0.3142	0.2335	1.2359	1.5204
		2.4034	2.4228	3.1327	2.9092	3.107	2.8535	2.9494	3.1485	0.1132	0.1154	1.1363	1.0665
		1.4899	1.3438	2.7905	2.6612	2.5706	2.317	2.4951	2.9824	0.4221	0.409	0.943	1.1229
		2.9523	2.8508	3.1448	3.1728	3.1852	3.1338	3.1664	3.2447	0.5617	0.5737	0.587	0.6718
		2.5154	2.2721	2.9153	3.2379	3.2062	3.1683	3.1097	3.1595	0.204	0.2193	1.4009	1.3009
		3.0092	2.6901	3.1529	3.3587	3.312	3.2691	3.3267	3.3337	1.1165	0.9834	1.2966	1.216
		0.2569	0.3299	1.3888	1.4273	0.7927	0.7761	1.0955	1.0174	0.3902	0.3858	2.0053	1.9546
		0.1822	0.2461	0.8107	0.753	0.4224	0.3819	0.4109	0.4392	0.4036	0.3316	2.228	2.1225
~End
Plate:	Plate5--2-2	1.3	PlateFormat	Endpoint	Absorbance	Reduced	FALSE	1						2	450 630	1	12	96	1	8
		1	2	3	4	5	6	7	8	9	10	11	12
		0.3509	0.3213	1.5497	1.5741	0.8983	0.8524	1.242	1.4079	0.3781	0.5455	1.5236	1.67
		0.3686	0.4062	1.6338	1.4581	1.0929	1.0683	1.1874	1.31	0.6116	0.4975	2.3259	1.9589
		3.1558	2.9735	3.2327	3.2763	3.2236	3.2685	3.3118	3.2387	0.2218	0.307	1.9348	1.583
		3.0666	3.2099	3.3233	3.2743	3.3346	3.2797	3.3085	3.2065	0.4012	0.3659	1.2158	1.0138
		1.8987	2.2535	3.2658	3.2887	3.061	3.0591	2.9418	3.1607	1.014	0.818	3.1446	2.6927
		2.8797	3.2178	3.3302	3.2759	3.2761	3.3699	3.2752	3.2966	0.0883	0.0758	3.1976	2.6295
		3.211	3.4488	3.4305	3.2939	3.2852	3.3027	3.3278	3.296	0.0855	0.0812	2.9117	2.1924
		2.4621	2.614	3.2692	3.1813	3.1182	3.0604	3.1235	3.0502	0.4295	0.4572	1.5443	1.3917
~End
Plate:	Plate6--2-3	1.3	PlateFormat	Endpoint	Absorbance	Reduced	FALSE	1						2	450 630	1	12	96	1	8
		1	2	3	4	5	6	7	8	9	10	11	12
		0.6573	0.7053	2.4323	2.2987	1.7188	1.7297	1.8743	1.965	0.2956	0.347	1.2385	1.1385
		2.5594	2.844	3.232	3.2733	3.255	3.1974	3.0737	3.2406	0.1516	0.1144	1.581	1.5754
		1.8674	1.8811	3.1547	3.1653	2.982	3.0072	3.0679	3.0507	0.3715	0.304	1.5462	1.8191
		2.406	2.7243	3.2358	3.2124	3.2103	2.7814	3.2154	3.1915	0.298	0.2681	2.2894	2.1014
		2.9698	3.1725	3.3967	3.3462	3.3823	3.2531	3.3665	3.4128	0.1559	0.1492	3.0042	3.0067
		2.7726	2.9596	3.3029	3.3248	3.3497	3.1821	3.3483	3.3529	0.4706	0.4208	2.8857	2.6426
		0.051	0.0509	0.0517	0.0543	0.0518	0.0573	0.0531	0.0621	0.057	0.0568	0.073	0.0556
		0.0534	0.058	0.0593	0.0565	0.0551	0.0571	0.0566	0.0556	0.0567	0.0661	0.0549	0.0565
~End
Plate:	Plate7--3-1	1.3	PlateFormat	Endpoint	Absorbance	Reduced	FALSE	1						2	450 630	1	12	96	1	8
		1	2	3	4	5	6	7	8	9	10	11	12
		0.6567	0.791	2.5612	2.538	1.5808	1.4275	0.3615	0.4127	0.9898	1.1482	1.6129	1.935
		2.3715	2.5153	2.3689	1.9719	0.9385	0.8772	2.2929	2.201	1.487	1.4399	1.6367	1.4438
		0.6509	0.6359	2.5922	2.4106	1.4041	1.2224	0.3203	0.3167	1.2554	1.1092	1.8361	1.5422
		2.8722	2.9815	3.1424	2.9872	2.9794	2.85	0.2595	0.2032	0.8468	0.9279	2.3342	2.2215
		1.5816	1.8345	2.9043	3.1476	2.0953	2.3809	2.4862	2.0333	1.7046	1.7165	2.6222	2.2515
		3.0791	3.4519	2.7799	2.3469	1.2853	1.1537	0.6027	0.514	1.2313	1.4121	2.1285	1.8203
		0.1157	0.1304	3.1103	2.9823	3.1911	3.245	0.2318	0.2509	0.8932	0.8178	2.8909	2.4236
		0.1107	0.1348	3.0451	2.9407	3.0265	3.1536	0.1814	0.2074	0.8391	0.7902	2.8375	2.1044
~End
Plate:	Plate8--3-2	1.3	PlateFormat	Endpoint	Absorbance	Reduced	FALSE	1						2	450 630	1	12	96	1	8
		1	2	3	4	5	6	7	8	9	10	11	12
		0.259	0.2501	2.0748	2.6555	2.6562	2.3256	0.2566	0.444	0.9707	1.1049	1.8581	1.8198
		0.2102	0.3176	2.9599	2.8279	2.9992	2.9374	0.3845	0.338	0.8795	0.8286	2.5242	1.9767
		2.5902	2.5612	2.6568	2.6253	1.3733	1.131	3.0988	2.9517	1.8895	1.6821	1.8578	1.6174
		3.2425	3.2757	3.1714	3.2402	3.1933	3.2362	0.5659	0.533	1.2476	1.2014	2.349	1.7231
		0.5701	0.575	3.1551	3.2016	3.3867	3.3543	0.6393	0.6983	1.206	1.2274	2.849	2.1778
		2.6334	2.7502	0.5974	0.4742	0.4558	0.4332	2.9089	2.8859	0.9886	0.828	1.3102	1.1551
		3.0778	3.0997	2.0339	2.0587	0.6626	0.547	2.7558	2.5693	1.1605	1.1108	1.6143	1.3173
		1.3471	1.5163	2.6504	2.8773	2.4963	2.2569	1.0325	1.2647	1.6292	1.4128	2.049	1.6956
~End
Plate:	Plate9--3-3	1.3	PlateFormat	Endpoint	Absorbance	Reduced	FALSE	1						2	450 630	1	12	96	1	8
		1	2	3	4	5	6	7	8	9	10	11	12
		0.4638	0.5731	1.002	0.9175	0.4465	0.5026	0.2895	0.4073	1.0324	0.8393	1.1808	1.075
		2.719	2.9267	1.9062	1.5389	0.6624	0.7269	0.6276	0.5251	1.0708	1.0722	1.2841	1.1396
		1.0031	1.1327	1.9939	2.0134	0.9636	1.0032	0.5944	0.6581	1.2466	1.0528	1.5506	1.3475
		1.3633	1.5165	2.6649	2.6132	1.8424	1.7732	1.1416	0.9292	1.4477	1.3288	2.0234	1.5242
		2.8345	3.046	2.778	2.6387	0.9387	1.0388	2.8251	2.5685	2.2539	2.1048	2.9047	2.5212
		1.7974	1.9013	2.8908	2.892	2.5747	2.8061	2.1932	1.9889	1.8502	1.6834	2.5147	2.0074
		0.0519	0.0559	0.0536	0.0542	0.0553	0.0561	0.0571	0.0542	0.0532	0.0537	0.0545	0.0512
		0.0529	0.0535	0.0541	0.0559	0.0584	0.0552	0.0557	0.0542	0.0627	0.0556	0.0533	0.0534
~End
Plate:	Plate10--4-1	1.3	PlateFormat	Endpoint	Absorbance	Reduced	FALSE	1						2	450 630	1	12	96	1	8
		1	2	3	4	5	6	7	8	9	10	11	12
		0.7705	0.8149	0.7892	0.8216	2.9651	2.9974	0.5898	0.6751	0.1374	0.0875	0.0914	0.1005
		1.1115	1.1817	0.8096	0.8394	3.1656	3.1598	0.4968	0.5206	0.1267	0.2186	0.1205	0.1017
		0.7715	0.7755	0.7375	0.6963	3.424	3.355	0.5629	0.5336	0.1374	0.1836	0.1213	0.1023
		0.7401	0.7003	0.6488	0.6568	3.5165	3.4814	0.5669	0.5292	0.2606	0.2411	0.2164	0.0805
		1.0052	1.4288	1.171	1.1186	3.4676	3.4239	0.5926	0.5911	0.3075	0.3191	0.1574	0.1904
		0.804	0.9544	0.7588	0.8298	3.5086	3.5362	0.6428	0.6109	0.4344	0.0899	0.1317	0.1118
		0.6301	0.683	0.6384	0.6893	3.4296	3.3773	0.5362	0.519	0.4786	0.1569	0.2717	0.2805
		0.7242	1.0404	0.7797	0.5621	3.3558	3.2714	0.6269	0.7705	0.5483	0.3627	0.2999	0.116
~End
Plate:	Plate11--4-2	1.3	PlateFormat	Endpoint	Absorbance	Reduced	FALSE	1						2	450 630	1	12	96	1	8
		1	2	3	4	5	6	7	8	9	10	11	12
		0.9177	1.1641	1.2934	1.0432	3.0341	3.0832	0.7933	1.0779	0.0486	0.0432	0.0428	0.0562
		1.1139	0.8796	0.9528	1.0496	3.1722	3.3057	0.7361	0.7565	0.0526	0.0555	0.0458	0.054
		1.574	1.4737	1.3479	1.5379	3.2916	3.2882	0.689	0.7205	0.0494	0.0537	0.0467	0.0511
		1.0263	1.0942	1.1543	0.9319	3.3519	3.4607	0.7355	0.78	0.047	0.0451	0.041	0.0415
		1.0558	1.2606	1.2616	1.1111	3.4632	3.4438	0.7784	0.8732	0.0461	0.0449	0.045	0.0407
		1.1004	1.2136	1.2486	1.4357	3.4222	3.4493	1.3077	0.8313	0.0477	0.0459	0.0445	0.0481
		1.1412	1.3633	1.168	1.3656	3.324	3.3212	0.9541	0.864	0.0518	0.0553	0.0473	0.0449
		1.6914	1.6618	1.556	1.4798	3.3704	3.3016	1.1852	0.9298	0.0474	0.0425	0.0469	0.041
~End
Plate:	Plate12--4-3	1.3	PlateFormat	Endpoint	Absorbance	Reduced	FALSE	1						2	450 630	1	12	96	1	8
		1	2	3	4	5	6	7	8	9	10	11	12
		1.0621	0.9352	1.0578	0.9569	2.6513	2.4699	0.6504	0.744	0.0082	0.008	0.005	0.0067
		0.9136	1.0392	0.8733	0.7998	2.6822	2.6984	0.6282	0.5854	0.0096	0.0085	0.0069	0.0029
		0.8383	0.8065	0.7856	0.6953	2.6644	2.7237	0.5589	0.5626	0.0068	0.0067	0.0055	0.0045
		1.0196	0.9171	0.7212	0.6908	2.8955	2.8673	0.6127	0.6834	0.0061	0.004	0.0051	0.0043
		1.2936	1.4831	1.2878	1.1781	1.891	1.7748	0.6962	1.0091	0.0064	0.0059	0.0036	0.0053
		0.843	1.0805	1.0914	0.9119	2.4772	2.6658	0.6252	0.65	0.0076	0.0068	0.0056	0.0055
		0.3268	0.6825	0.3766	0.2791	1.047	0.3877	0.3808	0.5407	0.01	0.0069	0.0081	0.008
		0.1933	0.4725	0.4707	0.1408	0.4852	0.323	0.1216	0.351	0.0099	0.0112	0.0031	0.0035
~End
Original Filename: 20200703 epitope binning-2; Date Last Saved: 7/3/2020 4:42:30 PM

## Sheet: combined layout
Plate1--1-1	Plate2--1-2	Plate3--1-3
Plate4--2-1	Plate5--2-2	Plate6--2-3
Plate7--3-1	Plate8--3-2	Plate9--3-3
Plate10--4-1	Plate11--4-2	Plate12--4-3
