# Supplementary material for: Structural basis for SARS-CoV-2 neutralizing antibodies with novel binding epitopes
Source: PLoS Biol. 2021 May 7;19(5):e3001209. doi: 10.1371/journal.pbio.3001209 (PMC8133496; doi:10.1371/journal.pbio.3001209)
Supplement: S14 Data — (XLSX) [file pbio.3001209.s026.xlsx]

## Sheet: Sheet1
Concentration nM/mL	V341I			F342L			N354D			N354D,D364Y			V367F			R408I			A435S			W436R			N439K			K444Q			V445A			Y453F			K458R			L455F			L455I,F456V			G476S			V483A
15000	2.598	2.7203	2.8063	2.6994	2.602	2.5308	3.5352	3.545	3.5451	2.786	2.7548	2.7226	3.2253	3.2312	3.2232	3.0994	3.2515	3.1059	2.2331	1.8567	1.8587	3.2331	2.4019	2.3297	2.354	2.3648	2.3001	2.1453	2.1512	2.0819	1.3428	1.4184	1.6041	2.1659	2.1958	2.1899	1.7972	1.6988	2.1503	2.7033	2.5995	2.6681	2.0227	2.0205	1.975	3.1548	3.1462	3.1205	3.3564
1500	2.6801	2.5375	2.3877	2.5318	2.5631	2.6359	3.168	3.2271	3.1448	2.5684	2.8236	2.8793	3.2099	3.2372	3.2703	3.1721	3.0417	3.0463	2.9623	2.5717	2.6814	3.0475	2.7419	2.7342	2.2987	2.1173	2.1212	1.9704	1.9023	1.9276	1.0589	1.3496	1.2717	1.9808	2.176	2.1505	2.8015	2.9044	3.1987	2.7337	2.5908	2.5822	1.9302	1.8239	1.7317	3.2824	3.2089	3.2323	3.4138
150	2.7422	2.6745	2.6385	2.3353	2.3092	2.3095	3.3909	3.2784	3.1393	2.7224	2.6042	2.9112	3.3002	3.013	3.0441	2.9613	2.9856	3.0234	3.0525	3.0146	2.958	3.2804	3.1734	3.1368	1.8719	1.8462	1.8314	1.4536	1.7782	1.5123	0.7827	0.8646	0.9166	2.0569	2.205	2.2783	3.3249	3.3755	3.5188	2.6814	2.6134	2.6049	1.238	1.2481	1.1971	3.0528	2.9053	2.8846	3.207
15	2.1862	2.2209	2.2552	1.7479	1.7962	1.8167	2.5668	2.5774	2.5966	2.1318	2.0777	2.1857	2.6678	2.4826	2.507	2.3253	2.1886	2.1909	2.4829	2.4499	2.457	2.6635	2.6569	2.6731	1.2821	1.2947	1.3174	1.0116	0.9696	0.9801	0.4445	0.5484	0.5629	1.6848	1.6057	1.5749	2.7879	2.8958	2.9538	2.1617	2.1284	2.1204	0.6047	0.6419	0.6354	2.2965	2.3655	2.2783	2.5302
1.5	0.7998	0.7998	0.8266	0.6843	0.5926	0.5844	1.0879	1.0043	0.8756	0.7165	0.7462	0.7755	0.9647	0.8525	0.9051	0.7124	0.7143	0.7134	0.7956	0.8498	0.8582	0.9632	0.931	0.9233	0.3584	0.3436	0.3406	0.3293	0.3189	0.2682	0.1668	0.1387	0.1548	0.6161	0.6424	0.6811	0.9169	0.9827	1.027	0.756	0.7358	0.7468	0.1536	0.1545	0.1644	0.7673	0.7972	0.8299	0.7446
0.15	0.1835	0.19	0.2072	0.161	0.1585	0.1559	0.2913	0.241	0.2191	0.2053	0.206	0.1958	0.2491	0.2255	0.2305	0.1958	0.1888	0.1888	0.2081	0.2148	0.2316	0.2313	0.2474	0.2341	0.0964	0.1085	0.1153	0.1487	0.1329	0.1233	0.0777	0.0745	0.074	0.1718	0.1806	0.1788	0.2332	0.2406	0.2654	0.189	0.177	0.1726	0.0797	0.0736	0.0783	0.1955	0.2054	0.2121	0.2166
0.015	0.1736	0.1877	0.1815	0.1466	0.1411	0.1392	0.2356	0.2149	0.1868	0.1657	0.1911	0.1841	0.1957	0.1819	0.1907	0.1721	0.1744	0.1738	0.1911	0.1926	0.2083	0.2143	0.2093	0.2109	0.0964	0.0988	0.1161	0.1125	0.106	0.1045	0.0785	0.0708	0.0717	0.1509	0.1579	0.1575	0.1937	0.2211	0.2203	0.1647	0.1605	0.1527	0.0772	0.0808	0.0784	0.17	0.228	0.1749	0.1746
0	0.0801	0.0789	0.0768	0.0618	0.0652	0.0642	0.0724	0.0761	0.0724	0.0655	0.073	0.0684	0.0713	0.0752	0.078	0.0719	0.0737	0.0718	0.0728	0.0716	0.0737	0.0825	0.0725	0.0736	0.0611	0.0618	0.0625	0.0699	0.0712	0.0729	0.0658	0.0635	0.0639	0.0624	0.0645	0.068	0.0737	0.0761	0.0769	0.0656	0.0676	0.0659	0.075	0.0668	0.07	0.0862	0.0787	0.0777	0.0782
[truncated: 20 more columns]
