# Supplementary material for: Structural basis for SARS-CoV-2 neutralizing antibodies with novel binding epitopes
Source: PLoS Biol. 2021 May 7;19(5):e3001209. doi: 10.1371/journal.pbio.3001209 (PMC8133496; doi:10.1371/journal.pbio.3001209)
Supplement: S15 Data — (XLSX) [file pbio.3001209.s027.xlsx]

## Sheet: Sheet1
Concertration (ng/mL)	F342L		N354D		N354D+D364Y		V367F		R408I		W436R		G476S		V483A		D614G		WT
50000	99.8681	100.009	100.022	100.067	99.7479	100.013	99.8439	99.9616	100.075	100.154	100.091	100.101	100.012	100.019	100.004	100.061	100.004	100.062	99.9987	100.01
5000	99.6792	99.9693	99.4948	100.024	99.8387	99.9363	99.9348	99.8943	100.102	100.153	100.092	100.09	99.9912	100.008	99.978	100.073	99.9325	100.015	100.001	100.01
500	99.8544	99.9882	99.9246	100.053	99.5543	99.9734	99.2165	99.8719	100.148	100.157	100.083	100.095	99.9519	100.004	99.8856	100.064	100.036	99.893	99.7605	99.7152
49.9999	86.2717	83.1871	72.3423	73.1446	98.8591	93.9369	96.0833	96.8591	91.9861	93.3427	94.2188	93.961	83.4651	78.474	77.9441	77.1711	92.9543	93.2451	84.7389	86.2195
4.99995	23.0989	32.7164	-1.95727	2.79171	36.6789	35.8293	36.1648	44.04	33.5738	26.1203	32.4594	27.2342	16.9007	12.7315	16.0366	28.5532	33.3434	34.056	28.8904	27.0948
0.49995	7.33788	7.10738	-16.0284	-13.892	-6.84086	-8.18501	5.45413	10.8639	-4.20367	-13.4499	-3.65582	6.74145	-16.403	-11.9802	-8.49177	-20.4837	-2.42914	1.95362	-7.32266	-4.47556
0.04995	-0.90846	-0.094658	-22.2718	-13.1623	-11.7877	-8.52967	-1.89155	-9.28102	-23.2116	-20.3491	-3.02543	-4.62587	-11.6004	-18.677	-15.1114	-29.2454	-25.7027	-6.62742	-10.506	-11.5254
0.004995	-8.01647	-6.4016	-23.8671	-23.7961	-4.92982	-6.95045	-14.8212	-8.01759	-39.6718	-28.9852	-7.42112	-1.7824	-11.9346	-11.2277	-26.6404	-26.8019	-11.6579	-12.6188	-4.34098	-5.74998
