# Supplementary material for: Structural basis for SARS-CoV-2 neutralizing antibodies with novel binding epitopes
Source: PLoS Biol. 2021 May 7;19(5):e3001209. doi: 10.1371/journal.pbio.3001209 (PMC8133496; doi:10.1371/journal.pbio.3001209)
Supplement: S16 Data — (XLSX) [file pbio.3001209.s028.xlsx]

## Sheet: Sheet1
	100.0000	33.3333	11.1111	3.7037	1.2346	0.4115	0.1372	0.0457	0.0152
1077 IgG	7.78502	7.84331	5.45086	6.26703	10.7089	10.4398	9.303	4.10552	13.5969
XG005 (PC)	812.505	846.434	873.913	762.77	940.464	848.376	348.512	66.509	9.22677
XG005-GRLR (NC)	7.41729	3.78488	3.57411	10.6192	2.99786	4.04498	5.0921	3.89699	1.27134
